# Supplementary material for: Synthesis of 1,2,3-Triazole-Containing Methoxylated Cinnamides and Their Antileishmanial Activity against the Leishmania braziliensis Species
Source: Pharmaceuticals (Basel). 2023 Aug 7;16(8):1113. doi: 10.3390/ph16081113 (PMC10459042; doi:10.3390/ph16081113)
Supplement: Supplementary file 1 [file pharmaceuticals-16-01113-s001.zip]

Archive with 1 entries (1 files):
- pharmaceuticals-2428487-supplementary.pdf
